# Supplementary material for: The Use of Psychotropic Medication in Pediatric Oncology for Acute Psychological and Psychiatric Problems: Balancing Risks and Benefits
Source: Children (Basel). 2022 Nov 30;9(12):1878. doi: 10.3390/children9121878 (PMC9777172; doi:10.3390/children9121878)
Supplement: Supplementary file 1 [file children-09-01878-s001.zip]

Archive with 1 entries (1 files):
- children-1995940-supplementary.pdf
